# Supplementary material for: Evaluating Nanoparticulate Vaccine Formulations for Effective Antigen Presentation and T-Cell Proliferation Using an In Vitro Overlay Assay
Source: Vaccines (Basel). 2024 Sep 13;12(9):1049. doi: 10.3390/vaccines12091049 (PMC11435973; doi:10.3390/vaccines12091049)
Supplement: Supplementary file 1 [file vaccines-12-01049-s001.zip]

Archive with 1 entries (1 files):
- vaccines-3163687-supplementary.pdf
